# Supplementary material for: Peripheral Blood DNA Methylation Signatures and Response to Tofacitinib in Moderate-to-severe Ulcerative Colitis
Source: J Crohns Colitis. 2023 Aug 1;18(8):1179–89. doi: 10.1093/ecco-jcc/jjad129 (PMC11324342; doi:10.1093/ecco-jcc/jjad129)
Supplement: jjad129_suppl_Supplementary_Tables [file jjad129_suppl_supplementary_tables.xlsx]

## Sheet: Supplementary table 1
Table S1: list of predictor CpGs
CGID	Associated gene	Chr	Position	Difference in methylation R vs NR	Average Feature Importance	Long-term stability (ICC)	Name
cg20611115	MAGI3	1	114084959 (gene body, intron)	Hypermethylation	100	NA	Membrane Associated Guanylate Kinase Inverted 3
cg21242009		6	6894182 (>50kb from nearest gene)	Hypermethylation	86.5	0.89
cg11757444	RPTOR	17	78719173 (gene body, intron)	Hypomethylation	80.7	NA	Regulatory Associated Protein Of MTOR Complex 1
cg21650737	ERICH1	8	674525 (gene body, intron)	Hypermethylation	80.4	0.84	Glutamate Rich 1
cg20758756		18	9321560 (13kb upstream TWSG1)	Hypermethylation	65.4	0.99
cg10760651	CLCA1	1	86968184 (2kb downstream CLCA1)	Hypomethylation	62.5	0.93	Chloride Channel Accessory 1
cg00598125	HLA-DRB1 and 5	6	32555411 (gene body, introns)	Hypomethylation	61.8	0.97	HLA class II histocompatibility antigen
cg24593918	HLA-DQB1	6	32633157 (gene body, intron)	Hypermethylation	56.5	0.98	HLA class II histocompatibility antigen
cg07237217	PALD1	10	72255069 (gene body, intron)	Hypermethylation	53.3	0.97	Phosphatase Domain Containing Paladin 1
cg26725559		18	9321178 (13kb upstream TWSG1)	Hypermethylation	50.5	0.94
cg08944170	OR2L13	1	248100614 (gene body, 1st exon)	Hypomethylation	49.9	0.99	Olfactory Receptor Family 2 subfamily L Member 13
cg20507276	OR2L13	1	248100600 (gene body, 1st exon)	Hypomethylation	49.1	0.99	Olfactory Receptor Family 2 subfamily L Member 13
cg26207766		2	242763794 (5kb downstream NEU4)	Hypermethylation	46.7	0.93
cg03748376	OR2L13	1	248100585 (gene body, 1st exon)	Hypomethylation	42.2	0.99	Olfactory Receptor Family 2 subfamily L Member 13
cg03418136	RP11-526l2.5	15	101095730 (gene body, 1st exon)	Hypomethylation	41.8	0.98	Pseudogene
cg18990612		3	14407969 (>40kb upstream SLC6A6)	Hypermethylation	40.2	0.94
cg10788837		5	133089737 (>200kb from FSTL4)	Hypermethylation	40.2	0.97
cg05200811	SPATC1L	21	47581042 (<500bp last exon SPATC1L)	Hypomethylation	39.3	0.98	Spermatogenesis And Centriole Associated 1 Like
cg17422692	MRPL28	16	420245 (gene body, intron)	Hypomethylation	38.3	0.93	Mitochondrial Ribosomal Protein L28
cg17152205		2	180990587 (>100kb from any gene)	Hypermethylation	37.9	0.99
cg24630035		5	120389062 (>300kb from any gene)	Hypomethylation	36.4238	0.92
cg11862180		2	173378632 (>7kb from last exon ITGA6)	Hypermethylation	35.7446	0.96
cg00299286	BTNL9	5	180478185 (gene body, intron)	Hypermethylation	35.0328	0.97	butyrophilin-like 9
cg22746029	LMLN2	14	23575382 (around 1500kb from 1st exon LMLN2)	Hypermethylation	34.0813	0.96	Leishmanolysin like peptidase 2
cg02270332		6	106475062 (>50Kb from PRDM1)	Hypomethylation	33.8272	0.97
cg22180157	KIAA1671	22	25420859 (>3kb downstream from 1st exon KIAA1671)	Hypomethylation	31.983	NA	Uncharacterized protein KIAA1671
cg24760581	HLA-DRB5	6	32557970 (500bp from last exon HLA-DRB5)	Hypomethylation	31.3028	NA	HLA class II histocompatibility antigen
cg18797653	VTRNA2-1	5	135416613 (400bp downstream of VTRNA2-1)	Hypermethylation	29.2866	0.97	Vault RNA 2-1
cg16474696	MRI1	19	13875014 (400bp from TSS MRI1)	Hypermethylation	29.2623	0.99	Methylthioribose-1-Phosphate Isomerase 1
cg05194426	CYP2E1	10	135343193 (gene body, intron)	Hypomethylation	28.0698	0.97	Cytochrome P450 2E1
cg10075506	MyT1L	2	1817351 (gene body, intron)	Hypomethylation	26.5119	0.98	myelin transcription factor 1 like
cg22992730		19	4784940 (7Kb from 1st exon FEM1A)	Hypermethylation	25.955	0.95
cg07469075	PAMR1	11	35548139 (gene body, intron)	Hypomethylation	25.27	0.95	Peptidase Domain Containing Associated With Muscle Regeneration 1
cg15146462		11	86142587 (>8kb from nearest gene)	Hypomethylation	22.2324	0.90
cg10518850	LRPAP1	4	3510409 (gene body, exon)	Hypermethylation	21.4655	0.91	LDL Receptor Related Protein Associated Protein 1
cg22000984	IRGM	5	150226278 (gene body, 1st exon)	Hypomethylation	21.4561	0.96	Immunity-related GTPase family M protein
cg24543140		10	89755193 (30kb from nearest gene)	Hypomethylation	21.1834	NA
cg25279747		6	43354368 (around 20kb from nearest gene)	Hypermethylation	18.527	0.97
cg20246743		19	21752023 (15kb from nearest gene)	Hypermethylation	18.4817	0.98
cg01077499	AX746535	12	1617555 (1kb from exon AX746535)	Hypomethylation	17.9824	NA	Unknown function
cg23540632	DOK6	18	67253448 (gene body, intron)	Hypermethylation	14.3392	0.97	Docking Protein 6
cg24717262	SGCD	5	156074644 (gene body, intron)	Hypomethylation	14.1552	NA	Sarcoglycan Delta
cg00347798	CLEC3B	3	45077649 (200bp from last exon CLEC3B)	Hypermethylation	13.0531	0.87	C-Type Lectin Domain Family 3 Member B
cg14780466	GDF7	2	20870812 (gene body, exon)	Hypomethylation	11.7682	0.97	Growth Differentiation Factor 7
cg26095158	LYPLAL1-DT	1	219294469 (gene body, intron)	Hypomethylation	11.0676	0.98	LYPLAL1 Divergent Transcript
cg17046825	CRYL1	13	21081216 (gene body, intron)	Hypomethylation	9.66649	NA	Crystallin Lambda 1
cg01283332		5	1856932 (>10kb from nearest gene)	Hypomethylation	7.43794	0.94
cg18822299	DDX10	11	108767009 (gene body, intron)	Hypermethylation	6.32457	0.97	DEAD-Box Helicase 10
cg26805839	SLC1A1	9	4575020 (gene body, intron)	Hypermethylation	4.62537	0.98	Solute Carrier Family 1 Member 1
cg07102913	PCDHB13	5	140593443 (200bp from TSS PCDHB13)	Hypomethylation	4.34766	0.55	protocadherin beta 13
cg00791851		1	76518896 (>20kb from nearest gene)	Hypomethylation	3.09014	0.94
cg17107388	NDRG4	16	58533766 (gene body, intron)	Hypermethylation	2.8641	0.95	NDRG Family Member 4
cg08899523	FGFR2	10	123244591 (gene body, intron)	Hypermethylation	2.53872	0.98	fibroblast growth factor receptor 2

## Sheet: Supplementary table 2
Table S2: GO-term enrichment analysis of genes annotated to predictor CpG loci
ID	Description	BgRatio	pvalue	p.adjust	qvalue	geneID	Count	Domain
GO:0033674	positive regulation of kinase activity	476/18800	3.00197e+09	0.0209537599656891	0.0192126165874513	RPTOR/HLA-DRB1/SPATC1L/IRGM/SLC1A1/FGFR2	6	Biological process
GO:0048002	antigen processing and presentation of peptide antigen	63/18800	7.82552e+09	0.0273110703669575	0.0250416691043736	HLA-DRB1/HLA-DRB5/HLA-DQB1	3	Biological process
GO:0002381	immunoglobulin production involved in immunoglobulin-mediated immune response	73/18800	0.000121494080236781	0.0282676226684243	0.0259187371171799	HLA-DRB1/HLA-DRB5/HLA-DQB1	3	Biological process
GO:0042277	peptide binding	322/18410	0.00101313055161605	0.0491963942446068	0.0433554514762753	HLA-DRB1/HLA-DRB5/HLA-DQB1/LRPAP1	4	Molecular function
GO:0008201	heparin binding	168/18410	0.00166319359527657	0.0491963942446068	0.0433554514762753	LRPAP1/CLEC3B/FGFR2	3	Molecular function
GO:0003823	antigen binding	174/18410	0.00183864650029851	0.0491963942446068	0.0433554514762753	HLA-DRB1/HLA-DRB5/HLA-DQB1	3	Molecular function
GO:0033218	amide binding	402/18410	0.00228820438347008	0.0491963942446068	0.0433554514762753	HLA-DRB1/HLA-DRB5/HLA-DQB1/LRPAP1	4	Molecular function
GO:0031227	intrinsic component of endoplasmic reticulum membrane	172/19594	7.37121e+09	0.00287702825294242	0.0433554514762753	HLA-DRB1/HLA-DRB5/HLA-DQB1/CYP2E1	4	Cellular component
GO:0012507	ER to Golgi transport vesicle membrane	62/19594	7.44704e+09	0.00287702825294242	0.00228678937398216	HLA-DRB1/HLA-DRB5/HLA-DQB1	3	Cellular component
GO:0030669	clathrin-coated endocytic vesicle membrane	72/19594	0.000116406910081874	0.00287702825294242	0.00228678937398216	HLA-DRB1/HLA-DRB5/HLA-DQB1	3	Cellular component
GO:0030666	endocytic vesicle membrane	194/19594	0.000117429724609895	0.00287702825294242	0.00228678937398216	HLA-DRB1/HLA-DRB5/HLA-DQB1/IRGM	4	Cellular component
GO:0045334	clathrin-coated endocytic vesicle	91/19594	0.000233187686401967	0.00377217584212172	0.00299829229126753	HLA-DRB1/HLA-DRB5/HLA-DQB1	3	Cellular component
GO:0030134	COPII-coated ER to Golgi transport vesicle	94/19594	0.000256616486780926	0.00377217584212172	0.00299829229126753	HLA-DRB1/HLA-DRB5/HLA-DQB1	3	Cellular component

## Sheet: Supplementary table 3
Table S3: differential proportion of cells in responders vs. non-responders
	T1 (p-val)	T2 (p-val)	T3 (p-val)
Bcells	0.28	0.07	0.43
CD4T-cells	0.30	0.54	0.64
CD8T-cells	0.80	0.54	1.00
Monocytes	0.54	0.02	0.43
Neutrophils	0.38	0.42	0.86
Natural Killer cells	0.90	0.13	0.86

## Sheet: Supplementary table 4
Table S4: Association baseline SCCAI with response-associated DMPs
Predictor CpG ID	logFC	AveExpr	t-statistic	B	P.Value	adj.P.Val (EPIC array)	adj.P.Val (predictor CpGs only)
cg10760651	0.197065248231345	-0.786494580750006	339485122223324	-144586626031722	0.00183273146083171	0.279767282138519	0.0971347674240806
cg02270332	0.204619462462131	-0.343523277661667	295043098417868	-251045353160945	0.00586072318864038	0.279767282138519	0.15530916449897
cg15146462	0.19738657178174	0.640973735749896	271494687759367	-304086969459074	0.0105484681742718	0.279767282138519	0.186356271078802
cg01077499	0.168490166178073	0.827161820851022	236106694542987	-378498704044276	0.0244113801659159	0.279767282138519	0.275313510019954
cg14780466	0.155029851701581	-0.418296194255723	233389962592569	-383920548517599	0.0259729726433919	0.279767282138519	0.275313510019954
cg17422692	0.186412020210603	-191854890424618	1903534901516	-463578889318442	0.0659046266954865	0.315178109012781	0.533839145331034
cg24543140	0.109039625329631	0.350758442054683	183090145717879	-475782823555664	0.0763450312050575	0.331542313219954	0.533839145331034
cg22180157	0.111534498808309	117558897871525	180384943328193	-480230475777877	0.080579493634873	0.338183002123497	0.533839145331034
cg00598125	0.145932005448503	-202166649668746	164141001771669	-505789162020159	0.110405540626466	0.385449420210785	0.59712862829214
cg26207766	-0.0934004474962802	-0.270926174791611	-151337607510076	-524499246374898	0.139898825604606	0.429945051816524	0.59712862829214
cg18990612	-0.0972620502732709	0.279738861072181	-142852207628994	-536175481719682	0.162731422359009	0.462305647265833	0.59712862829214
cg25279747	-0.0914858154187939	-0.661626051836186	-137168911439825	-543665025546973	0.179604385428522	0.484721554071655	0.59712862829214
cg05200811	0.0804650821905179	0.501896821972635	13626558258753	-544830667509993	0.18240750451895	0.488325668504342	0.59712862829214
cg20507276	0.127021868381259	-22126281418465	131390347638941	-551003101275317	0.198125144691802	0.508282574748438	0.59712862829214
cg05194426	0.114478942171567	-159702989978392	129540095809967	-553292988116181	0.204354851419699	0.515964614235735	0.59712862829214
cg20611115	-0.1038386091301	106610303088949	-128506986997653	-554558880495883	0.207897595845708	0.520283501886898	0.59712862829214
cg00791851	0.0787609093918014	0.0183803010666066	126349604678715	-557172924868356	0.215445742332286	0.529273228276796	0.59712862829214
cg07469075	0.0783837350217539	0.176149250406525	124445169345248	-559447251198217	0.22227905168826	0.537178251537201	0.59712862829214
cg23540632	-0.081681591908107	-0.0176075476918821	-121081408597128	-563387771676078	0.234743288149072	0.551626513959536	0.59712862829214
cg21242009	-0.0857659199111073	0.815487948802066	-119806299757084	-564855825787913	0.239601244742573	0.556985271155233	0.59712862829214
cg08944170	0.1235838407554	-231789510806252	119209385293061	-565538191023021	0.24190073145276	0.559546736086303	0.59712862829214
cg16474696	-0.124064032785304	-138034319512347	-117680442337437	-567271799738055	0.2478647136307	0.566152518319754	0.59712862829214
cg08899523	-0.089393456355865	-0.263495235389683	-114124519132707	-571224344699449	0.262150344419664	0.581268391323168	0.6040855762714
cg24593918	0.0869375960017601	-191113422865653	102082487289931	-58377475537123	0.314915238716544	0.633608417812488	0.65976916242287
cg01283332	0.0613466345860026	0.44372585753121	100454076721435	-585371802207551	0.322577110341955	0.640648915714879	0.65976916242287
cg03748376	0.124934027924515	-277265908564094	0.999835430267607	-585828790328722	0.324814547929887	0.642619020054866	0.65976916242287
cg11757444	0.0729569737795854	0.539307995113457	0.976413763937129	-58807354438417	0.336108818592783	0.652586554525976	0.65976916242287
cg26805839	-0.0517614162532169	0.478973596300227	-0.772972453455416	-605441505519063	0.445153085950936	0.73904559673782	0.819243317943418
cg22992730	-0.0620998713286022	0.00881858499864714	-0.75414041802656	-606853377958027	0.456222478291555	0.746706871012814	0.819243317943418
cg22746029	-0.0447088392839664	-0.097491244883855	-0.734478749870129	-608291599027866	0.467950670301175	0.754750120902087	0.819243317943418
cg20758756	-0.0508172856686566	0.55567473441672	-0.715919449709243	-609615492210159	0.479180053891433	0.76211964625161	0.819243317943418
cg24630035	0.0469502949802698	-0.430868757194154	0.665216184116961	-613064840873625	0.510629889328603	0.78231783166818	0.823500971663031
cg00347798	-0.0398209372659396	-0.887169963025077	-0.651645873191859	-613946284445024	0.519235143896334	0.787769085525558	0.823500971663031
cg26095158	0.0484714947140138	-0.652346746352739	0.637507030403741	-614845842627957	0.528283642198926	0.793202455248144	0.823500971663031
cg24717262	0.0364895085265145	0.29877646268371	0.511988950641724	-621984835223919	0.612138301299966	0.840822584465618	0.904029556682894
cg20246743	-0.0300706827736172	0.381539442679744	-0.486469757887325	-62324894128057	0.629915414231309	0.85031646773374	0.904029556682894
cg10788837	-0.0341206143607286	-0.65552006741754	-0.484759587508987	-623331380522558	0.631114973533341	0.850948588543353	0.904029556682894
cg00299286	-0.0365046905378061	-151400935854203	-0.405734313776444	-626828133342882	0.68761042813656	0.879218767027034	0.924303383176357
cg03418136	0.036139479724248	314699517253783	0.385418509220365	-627627888305148	0.702451472797765	0.886304201033457	0.924303383176357
cg24760581	-0.0492908576828659	-0.66876329800646	-0.379407076881768	-627856735304849	0.706866121384693	0.888313025533709	0.924303383176357
cg10518850	0.0235155299792287	-0.0449490283509485	0.358774017095355	-628615082321022	0.722096375419267	0.895473664040824	0.924303383176357
cg07237217	-0.0204767330355615	-0.514633480535731	-0.344814491148944	-62910430145877	0.732466831951076	0.900168529506383	0.924303383176357
cg17152205	-0.0250265715606773	-205298090726052	-0.309562609535615	-630253913073481	0.758879907765765	0.911710703011406	0.935363607246176
cg17046825	0.0135519298760895	128831740293263	0.216313760599431	-632700526446236	0.830102180682509	0.941154768224308	0.947180425150456
cg18822299	-0.0155396883893202	-112768975389315	-0.210609261138015	-632822134024306	0.834513883237353	0.942873299952156	0.947180425150456
cg21650737	-0.0114706301114374	-0.13827996424074	-0.190042047389011	-633233671411106	0.850464312249338	0.948997350548085	0.947180425150456
cg18797653	-0.0144693864628057	-115810458770952	-0.182000948991444	-633383106772033	0.856718261943016	0.951291802272258	0.947180425150456
cg10075506	-0.0137277521371998	0.696056967266813	-0.180580787850684	-633408829240639	0.857823781268338	0.951733691207494	0.947180425150456
cg11862180	-0.00867709717750638	-0.976397203882364	-0.102443775269297	-634513941607656	0.919037170929743	0.973798753892443	0.961832794288663
cg07102913	0.0079122486520451	-139277962288039	0.0982576043383377	-634555941821536	0.922334370325736	0.974883435936923	0.961832794288663
cg22000984	0.00599024109534948	-132061936970888	0.0929556437067666	-634606623557687	0.926512410445903	0.976291564053027	0.961832794288663
cg26725559	0.00429390858806977	0.668521119279648	0.0711900813087858	-634785242779331	0.943685005717179	0.982025578472344	0.961832794288663
cg17107388	0.00342562153192892	0.364065428980443	0.0457311739103969	-634934078524544	0.963805806421666	0.98849138796122	0.963805806421666

## Sheet: Supplementary table 5
Table S5: Association baseline corticosteroid use with response-associated DMPs
Predictor CpG ID	logFC	AveExpr	t	B	P.Value	adj.P.Val (EPIC array)	adj.P.Val (predictor CpGs only)
cg18990612	-103780427171733	0.279738861072181	-259760962563486	-354593429540745	0.0140218470872721	0.638578781756306	0.689124662427223
cg11757444	0.875533618713905	0.539307995113457	195140104172897	-408440908629913	0.0597235092338484	0.638578781756306	0.689124662427223
cg10075506	-0.773320915178263	0.696056967266813	-169570466110212	-426996085764427	0.0995580249737397	0.638578781756306	0.689124662427223
cg24543140	0.613812419797793	0.350758442054683	163116855794667	-431377967163462	0.112564640498822	0.638578781756306	0.689124662427223
cg18822299	0.707162151294436	-112768975389315	158937684789203	-43414644859825	0.12171317584732	0.638578781756306	0.689124662427223
cg24630035	0.678093550176029	-0.430868757194154	158309781816107	-434557618398809	0.123138932913791	0.638578781756306	0.689124662427223
cg14780466	0.670313042584881	-0.418296194255723	154617889965772	-43694955539111	0.131800264734305	0.638578781756306	0.689124662427223
cg11862180	0.786447183395281	-0.976397203882364	153694722083828	-437540762446975	0.134041640780345	0.638578781756306	0.689124662427223
cg26725559	0.541525628848119	0.668521119279648	148274215176326	-440955510979049	0.147831213956039	0.638578781756306	0.689124662427223
cg10760651	0.604730522473073	-0.786494580750006	147700068003857	-441311479064984	0.149356075254787	0.638578781756306	0.689124662427223
cg21650737	0.539714000268868	-0.13827996424074	14755856826881	-441399038060498	0.149733804086446	0.638578781756306	0.689124662427223
cg26095158	-0.673667966847065	-0.652346746352739	-145241515791983	-442823202761068	0.15602822545522	0.638578781756306	0.689124662427223
cg24717262	-0.596331661644573	0.29877646268371	-13699719861301	-447741312610971	0.180140304979819	0.638578781756306	0.734418166456185
cg22180157	0.514202911457363	117558897871525	129953613039958	-451753936358318	0.202955288318798	0.639427538807392	0.76275307567022
cg24760581	0.978282594733965	-0.66876329800646	122852427661117	-455617507927738	0.228123014369205	0.643689094486847	0.76275307567022
cg20758756	0.495911742418422	0.55567473441672	112946996875856	-460692437224077	0.267014801621458	0.655072498159785	0.76275307567022
cg10518850	0.454697026364575	-0.0449490283509485	112806983654655	-46076149273111	0.26759689854828	0.655281136375228	0.76275307567022
cg16474696	-0.74210719312183	-138034319512347	-112295341640994	-461013195528819	0.269731784702719	0.656125737394534	0.76275307567022
cg18797653	-0.544157398590822	-115810458770952	-111413558570278	-461444617261308	0.273439781844041	0.657423933095739	0.76275307567022
cg07237217	-0.392360285012937	-0.514633480535731	-107257962806797	-463437122508061	0.291405123952852	0.664375598584664	0.772223578475058
cg22992730	-0.496133136649051	0.00881858499864714	-0.968304992350101	-46813657235718	0.340084272822863	0.686318264619325	0.835764062562798
cg22746029	0.361510547344557	-0.097491244883855	0.954492340384137	-468726350699149	0.346920931629841	0.689646676826786	0.835764062562798
cg01283332	-0.334977516715836	0.44372585753121	-0.873387337519513	-472031985118661	0.388896612846065	0.711236850514019	0.89615306438441
cg02270332	-0.399236158482713	-0.343523277661667	-0.825187617398239	-473867412264041	0.415315716789485	0.725111559987897	0.917155541243446
cg15146462	0.377271021547396	0.640973735749896	0.754965473369764	-476366349981139	0.45573743200279	0.747016841054661	0.950134893359305
cg20507276	-0.454101421624264	-22126281418465	-0.737560859261672	-476953261418028	0.466103909949848	0.752689334493537	0.950134893359305
cg17152205	-0.328860437650419	-205298090726052	-0.653422032600272	-47960649127113	0.518107179195451	0.780117423428168	0.963173909014894
cg05194426	0.363664995659095	-159702989978392	0.645361088081569	-479844553730089	0.523249623643053	0.782950886888443	0.963173909014894
cg10788837	-0.261619132555977	-0.65552006741754	-0.595111325861504	-481264396053927	0.555914105618038	0.80003199599094	0.963173909014894
cg20246743	0.217723618102572	0.381539442679744	0.563611964819742	-482097732068572	0.576909060382985	0.8114644571219	0.963173909014894
cg08944170	-0.35955489005999	-231789510806252	-0.544993375963148	-482569634862228	0.589500182547661	0.818129291360808	0.963173909014894
cg26207766	-0.209986504686791	-0.270926174791611	-0.527732258301984	-482993366702005	0.601290551313358	0.824092487582377	0.963173909014894
cg03748376	-0.412257667011343	-277265908564094	-0.521502640569653	-483143033916432	0.605572966975796	0.826400554715519	0.963173909014894
cg08899523	0.243792424700551	-0.263495235389683	0.489495882562639	-483884663692416	0.627797304557545	0.837590253850628	0.963173909014894
cg21242009	0.195021851328679	0.815487948802066	0.427232882240801	-485195631148391	0.672043234561473	0.859815134637065	0.963173909014894
cg00791851	0.157933338766384	0.0183803010666066	0.396229085354046	-485783168452718	0.6945404911157	0.870941024301926	0.963173909014894
cg26805839	-0.154903236286384	0.478973596300227	-0.367087460254586	-486295665085785	0.715946964865428	0.881320856451768	0.963173909014894
cg05200811	-0.127323679822887	0.501896821972635	-0.335690523504181	-486804571462355	0.73927417539033	0.8922629028421	0.963173909014894
cg00299286	-0.185092707973236	-151400935854203	-0.328497732891662	-486914826839172	0.744654761886702	0.894866486040116	0.963173909014894
cg23540632	-0.134871298295196	-0.0176075476918821	-0.312985889530571	-48714455441585	0.756302622221247	0.900339380530361	0.963173909014894
cg17107388	-0.14466687376763	0.364065428980443	-0.30909711385057	-487200421225787	0.759231944146627	0.901626282021181	0.963173909014894
cg03418136	0.163540486098177	314699517253783	0.278439161936819	-487616602746637	0.782449361908095	0.911828911333791	0.963173909014894
cg01077499	0.120248060218506	0.827161820851022	0.248950905668779	-487976215333634	0.804974360961171	0.922144993176355	0.963173909014894
cg07102913	0.117905187763927	-139277962288039	0.234169131997603	-488141438674979	0.81633106051261	0.92716460624653	0.963173909014894
cg20611115	0.111469160866136	106610303088949	0.215200997568645	-488338717990391	0.830963140982497	0.933524216869339	0.963173909014894
cg22000984	-0.0678461672764684	-132061936970888	-0.168310607230518	-488755194847156	0.867388017721441	0.948885128703524	0.963173909014894
cg07469075	0.0656123870060376	0.176149250406525	0.162696710996746	-488798251171761	0.871770446932822	0.950685813634539	0.963173909014894
cg17422692	-0.0544512499241486	-191854890424618	-0.0842766696711404	-489247237552207	0.933356437737328	0.975244419477438	0.963173909014894
cg00598125	0.0459987873729008	-202166649668746	0.0794519347053971	-489265559170856	0.937163179655312	0.976749089765012	0.963173909014894
cg24593918	-0.0417923920743464	-191113422865653	-0.0772006415683264	-489273739057889	0.938939982375724	0.977419453356784	0.963173909014894
cg25279747	-0.0298334559782429	-0.661626051836186	-0.069499157261112	-489299944838964	0.945020625802463	0.979664044308373	0.963173909014894
cg00347798	-0.0196729820743341	-0.887169963025077	-0.0511182237969712	-489351373529719	0.959546010709045	0.984986888256801	0.963173909014894
cg17046825	-0.0182528789854876	128831740293263	-0.0465303804524944	-489361766277475	0.963173909014894	0.986376739680594	0.963173909014894
